# Supplementary material for: ZebraShare: a new venue for rapid dissemination of zebrafish mutant data
Source: PeerJ. 2021 Apr 13;9:e11007. doi: 10.7717/peerj.11007 (PMC8051354; doi:10.7717/peerj.11007)
Supplement: Supplemental Information 1 — Sequences for forward and reverse reads from WT and phf21aa mutant fish. These sequences are also found in GenBank, with accession numbers: wild type MW438986 and mutant MW438985. [file peerj-09-11007-s001.zip]

Archive with 12 entries (12 files):
- phf21aa_Sequencing/Mutant Forward.seq
- phf21aa_Sequencing/Mutant_Forward.ab1
- phf21aa_Sequencing/Mutant_Forward.pdf
- phf21aa_Sequencing/Mutant_Reverse.ab1
- phf21aa_Sequencing/Mutant_Reverse.pdf
- phf21aa_Sequencing/Mutant_Reverse.seq
- phf21aa_Sequencing/WT_Forward.ab1
- phf21aa_Sequencing/WT_Forward.pdf
- phf21aa_Sequencing/WT_Forward.seq
- phf21aa_Sequencing/WT_Reverse.1
- phf21aa_Sequencing/WT_Reverse.ab1
- phf21aa_Sequencing/WT_Reverse.pdf
