# Supplementary material for: ZebraShare: a new venue for rapid dissemination of zebrafish mutant data
Source: PeerJ. 2021 Apr 13;9:e11007. doi: 10.7717/peerj.11007 (PMC8051354; doi:10.7717/peerj.11007)
Supplement: Supplemental Information 1 — Sequences for forward and reverse reads from WT and phf21aa mutant fish. These sequences are also found in GenBank, with accession numbers: wild type MW438986 and mutant MW438985. [file peerj-09-11007-s001.zip › phf21aa_Sequencing/Mutant_Reverse.seq]

>m_5_r_PREMIX Sample_Name=m_5_r_PREMIX Chromat_id=9500776 Read_id=9419267 Version=1 Length=614
NNNNNNNNNNNNATTGTATNNNACGCAACNNATACATTATTAAAAATTTCTCTATATTTTATAAACTTCTAAACAGACCTTTATTGTATTTGTGGGCACTTTTTGTCATTTNGGAGTTGATGGCTCGGCTTGGCATTCCTTTTGTGTTCGCAGACAGAACTCAGTGTACCCCATTGTACTCGATGCACTCAAGTATTGTTTGCTGTGTGCTGCGTGTGTACCTGTGGAGTGGTGAGGCTAGCAGCAGGCTCTGTGTCTGCGTGATGAGCAAAGTAGACGTTTGCCCATCGGCTTGTAGCGTCTGCAGCTTCATATCTTCCTGTTTCACCAGTAGATCTCTCCTTAACTGCTCCACCACCTTTTTCTGAGGGAGAAAGAGAGAACAAGCGCCTGTTCATTTTTTTTGTGTGTTCTGTCACTCGTACCTGCAATGAAGTCTCTCTCACTCACACCCTCTCTTTCTGCCTGCTGTTGATAAGAGAGTTTGTGATGTTGGATTTTGGCCCATTTGAGCTGACAGCAAGTGGGAACATGGAGTCCCTACAGCTGAACATCACTCTCTCTTTGTCTCGGTCTCTCTCAGGCAGGAGGCCACAAGTATTCTNNATAAAAAT
