# Supplementary material for: ZebraShare: a new venue for rapid dissemination of zebrafish mutant data
Source: PeerJ. 2021 Apr 13;9:e11007. doi: 10.7717/peerj.11007 (PMC8051354; doi:10.7717/peerj.11007)
Supplement: Supplemental Information 1 — Sequences for forward and reverse reads from WT and phf21aa mutant fish. These sequences are also found in GenBank, with accession numbers: wild type MW438986 and mutant MW438985. [file peerj-09-11007-s001.zip › phf21aa_Sequencing/WT_Reverse.1]

BEGIN_SEQUENCE wt_1_r_PREMIX_F07_1550670283861.ab1

BEGIN_COMMENT

CHROMAT_FILE: wt_1_r_PREMIX_F07_1550670283861.ab1
ABI_THUMBPRINT: 
BASECALLER_VERSION: KB 1.4.1.8
BASECALLER_NAME: ABI basecaller
QUALITY_LEVELS: 50
TIME: Wed Feb 20 08:52:43 2019
TRACE_ARRAY_MIN_INDEX: 
TRACE_ARRAY_MAX_INDEX: 
TRIM: 26 622
CHEM: 
DYE: 

END_COMMENT

BEGIN_DNA
n 4 2
n 5 10
n 4 19
n 6 32
n 6 41
n 9 53
n 4 68
n 5 78
n 5 92
n 4 106
n 5 115
n 4 124
n 3 131
n 5 144
n 4 153
n 6 165
n 6 173
n 10 182
g 52 195
t 15 209
a 26 218
n 9 228
n 10 239
n 6 247
a 24 269
n 6 288
a 11 297
c 35 310
g 25 325
c 30 336
a 13 347
a 11 357
c 23 369
c 20 382
n 4 390
a 27 402
t 20 416
a 22 428
c 23 440
a 25 448
t 30 461
t 26 475
a 23 487
t 12 499
t 15 513
a 14 524
a 19 535
n 7 546
a 26 558
a 22 569
t 43 580
t 43 592
t 39 605
c 34 620
t 23 632
c 23 645
t 34 657
a 21 668
t 22 680
a 24 690
t 34 701
t 18 713
t 27 726
t 20 738
a 23 748
t 24 759
a 22 770
a 22 781
a 22 793
c 22 805
t 20 818
t 21 830
c 23 844
t 20 856
a 23 867
a 23 878
a 12 889
c 21 901
a 22 911
g 13 925
a 34 937
c 23 949
c 30 961
t 34 974
t 31 987
t 43 1001
a 37 1012
t 28 1023
t 18 1035
g 25 1049
t 12 1060
a 34 1071
t 18 1082
t 28 1095
t 27 1108
g 23 1121
n 8 1133
g 22 1146
g 20 1160
g 12 1172
n 9 1183
n 9 1194
c 16 1205
t 43 1218
t 46 1231
t 43 1244
t 52 1256
t 45 1269
g 45 1281
t 22 1295
c 26 1307
a 40 1318
t 23 1330
t 23 1343
t 20 1356
n 2 1369
g 22 1381
g 40 1395
a 40 1410
g 46 1422
t 46 1434
t 40 1446
g 40 1457
a 40 1471
t 45 1482
g 20 1495
g 20 1508
c 20 1521
t 45 1535
c 52 1547
g 45 1559
g 52 1573
c 45 1586
t 45 1600
t 23 1612
g 23 1624
g 30 1637
c 52 1650
a 52 1661
t 55 1673
t 55 1686
c 55 1698
c 55 1711
t 55 1724
t 55 1737
t 55 1750
t 55 1763
g 52 1775
t 52 1788
g 52 1799
t 52 1813
t 55 1825
c 55 1836
g 55 1848
c 52 1860
a 45 1873
g 45 1884
a 52 1897
c 52 1909
a 45 1921
g 52 1932
a 52 1946
a 52 1959
c 52 1970
t 52 1983
c 52 1995
a 52 2006
g 55 2019
t 55 2032
g 55 2044
t 52 2057
a 52 2069
c 52 2080
c 55 2093
c 55 2105
c 55 2117
a 55 2129
t 55 2142
t 52 2154
g 52 2166
t 52 2180
a 52 2191
c 55 2203
t 55 2216
c 55 2228
g 55 2240
a 52 2253
t 52 2265
g 45 2277
c 52 2290
a 52 2301
c 52 2312
t 52 2325
c 52 2338
a 55 2349
a 52 2360
g 40 2372
t 40 2386
a 52 2397
t 55 2409
t 55 2421
g 55 2434
t 55 2447
t 55 2459
t 55 2471
g 55 2483
c 55 2496
t 55 2508
g 55 2521
t 55 2533
g 52 2545
t 52 2558
g 52 2569
c 55 2582
t 55 2594
g 52 2606
c 52 2619
g 52 2630
t 55 2643
g 52 2655
t 52 2668
g 52 2679
t 52 2692
a 55 2703
c 55 2715
c 55 2727
t 52 2739
g 52 2751
t 52 2765
g 52 2776
g 52 2789
a 52 2803
g 55 2814
t 55 2826
g 55 2838
g 52 2851
t 52 2863
g 52 2874
a 52 2887
g 52 2898
g 55 2911
c 55 2923
t 55 2935
a 55 2947
g 55 2959
c 55 2971
a 52 2983
g 52 2994
c 52 3007
a 55 3019
g 52 3030
g 55 3042
c 52 3055
a 52 3067
g 52 3078
a 52 3091
g 52 3102
g 55 3115
c 55 3127
g 55 3139
t 55 3151
c 55 3163
t 55 3175
g 55 3187
t 55 3199
g 55 3211
t 55 3224
c 55 3236
t 55 3248
g 55 3260
c 52 3272
g 52 3284
t 45 3296
g 52 3307
a 52 3321
t 52 3332
g 52 3343
a 52 3356
g 55 3367
c 55 3379
a 55 3390
a 55 3401
a 55 3413
g 55 3425
t 55 3436
a 55 3448
g 52 3460
a 52 3473
c 55 3484
g 55 3496
t 55 3508
t 55 3520
t 55 3532
g 52 3544
c 52 3557
c 55 3568
c 55 3580
a 52 3591
t 52 3602
c 52 3615
g 52 3626
g 55 3639
c 55 3651
t 55 3663
t 55 3675
g 55 3687
t 55 3699
a 55 3710
g 55 3722
c 55 3734
g 55 3746
t 55 3758
c 55 3770
t 55 3782
g 55 3794
c 55 3806
a 55 3817
g 52 3828
c 55 3840
t 55 3853
t 52 3865
c 52 3877
a 52 3887
t 55 3898
a 55 3910
t 55 3922
c 55 3934
t 55 3946
t 55 3958
c 55 3970
c 55 3982
t 52 3994
g 52 4005
t 52 4018
t 55 4030
t 52 4041
c 52 4053
a 52 4063
c 55 4074
c 55 4086
a 52 4097
g 52 4109
t 52 4122
a 52 4133
g 52 4145
a 52 4158
t 55 4169
c 55 4181
t 55 4193
c 55 4205
t 55 4217
c 55 4229
c 55 4241
t 55 4253
t 55 4265
a 55 4276
a 55 4287
c 55 4299
t 55 4311
g 55 4323
c 55 4335
t 55 4347
c 52 4359
c 52 4371
a 52 4381
c 55 4393
c 55 4405
a 55 4416
c 55 4428
c 55 4440
t 55 4452
t 55 4464
t 55 4477
t 55 4489
t 55 4501
c 55 4513
t 55 4524
g 55 4536
a 55 4548
g 52 4559
g 55 4571
g 52 4584
a 52 4596
g 52 4607
a 52 4619
a 55 4631
a 52 4643
g 52 4654
a 52 4666
g 52 4678
a 45 4690
g 45 4701
a 45 4714
a 55 4726
c 55 4737
a 55 4748
a 55 4760
g 55 4772
c 55 4784
g 55 4796
c 55 4809
c 55 4821
t 55 4833
g 55 4845
t 55 4858
t 52 4870
c 52 4882
a 52 4892
t 20 4903
t 55 4916
t 55 4928
t 55 4940
t 55 4952
t 55 4964
t 55 4975
t 55 4987
g 55 4999
t 55 5011
g 52 5023
t 55 5035
g 55 5046
t 55 5058
t 55 5070
c 55 5082
t 55 5094
g 55 5106
t 55 5118
c 52 5130
a 52 5141
c 45 5152
t 55 5164
c 52 5177
g 55 5189
t 55 5201
a 55 5212
c 55 5224
c 55 5236
t 55 5248
g 52 5260
c 52 5273
a 55 5284
a 55 5295
t 55 5307
g 52 5319
a 52 5332
a 55 5343
g 55 5355
t 55 5367
c 55 5379
t 55 5391
c 55 5403
t 55 5416
c 55 5428
t 55 5440
c 55 5452
a 55 5463
c 52 5474
t 52 5486
c 52 5499
a 52 5509
c 55 5521
a 52 5532
c 55 5544
c 55 5557
c 55 5569
t 55 5581
c 55 5594
t 55 5606
c 55 5618
t 55 5630
t 55 5642
t 55 5654
c 55 5666
t 55 5678
g 55 5690
c 55 5702
c 55 5714
t 52 5726
g 52 5737
c 55 5750
t 55 5762
g 55 5774
t 55 5786
t 52 5798
g 52 5809
a 45 5822
t 52 5834
a 52 5845
a 45 5857
g 45 5868
a 52 5881
g 52 5893
a 52 5905
g 55 5917
t 55 5929
t 55 5941
t 55 5953
g 55 5965
t 55 5977
g 52 5989
a 52 6002
t 52 6013
g 55 6025
t 55 6038
t 55 6050
g 55 6062
g 52 6075
a 52 6088
t 52 6099
t 55 6112
t 55 6124
t 55 6136
g 55 6148
g 55 6161
c 55 6173
c 52 6186
c 55 6198
a 55 6209
t 55 6221
t 55 6233
t 55 6246
g 55 6258
a 55 6271
g 55 6283
c 55 6295
t 55 6307
g 55 6319
a 55 6332
c 55 6344
a 52 6356
g 52 6367
c 55 6380
a 55 6392
a 55 6404
g 55 6416
t 55 6428
g 55 6441
g 52 6453
g 52 6465
a 52 6479
a 55 6491
c 55 6503
a 55 6514
t 55 6526
g 52 6538
g 52 6551
a 52 6565
g 55 6577
t 55 6589
c 55 6602
c 55 6614
c 55 6626
t 55 6639
a 55 6651
c 55 6663
a 52 6674
g 55 6686
c 55 6699
t 55 6712
g 55 6724
a 55 6737
a 55 6749
c 55 6761
a 52 6773
t 52 6784
c 55 6797
a 55 6809
c 55 6821
t 55 6834
c 55 6847
t 55 6859
c 55 6872
t 55 6884
c 55 6897
t 55 6909
t 55 6921
t 55 6934
g 55 6946
t 55 6958
c 55 6970
t 55 6982
c 55 6995
g 55 7007
g 55 7019
t 55 7032
c 55 7044
t 55 7056
c 55 7069
t 55 7081
c 55 7093
t 55 7105
c 55 7117
a 52 7129
g 52 7140
g 52 7153
c 52 7166
a 55 7177
g 52 7188
g 52 7200
a 52 7213
g 52 7223
g 35 7235
c 16 7245
n 2 7261
c 20 7270
c 24 7281
c 14 7292
a 13 7303
n 2 7313
t 15 7325
t 11 7337
a 23 7347
t 34 7359
t 32 7370
c 20 7382
c 15 7393
n 2 7405
a 20 7419
n 2 7432
a 20 7448
a 20 7451
a 36 7464
a 20 7477
n 2 7487
a 15 7498
c 22 7510
a 13 7528
END_DNA

END_SEQUENCE
